# Supplementary material for: The UPR sensor IRE1α and the adenovirus E3-19K glycoprotein sustain persistent and lytic infections
Source: Nat Commun. 2020 Apr 24;11:1997. doi: 10.1038/s41467-020-15844-2 (PMC7181865; doi:10.1038/s41467-020-15844-2)
Supplement: Supplementary file 4 — Source Data [file 41467_2020_15844_MOESM4_ESM.zip]

Archive with 7 entries (4 files):
- Source Data/
- Source Data/Source Data_Quantifications.xlsx
- __MACOSX/
- __MACOSX/Source Data/
- __MACOSX/Source Data/._Source Data_Quantifications.xlsx
- Source Data/Source Data_Blots.pdf
- __MACOSX/Source Data/._Source Data_Blots.pdf
