# Supplementary material for: The UPR sensor IRE1α and the adenovirus E3-19K glycoprotein sustain persistent and lytic infections
Source: Nat Commun. 2020 Apr 24;11:1997. doi: 10.1038/s41467-020-15844-2 (PMC7181865; doi:10.1038/s41467-020-15844-2)
Supplement: Supplementary file 4 — Source Data [file 41467_2020_15844_MOESM4_ESM.zip › Source Data/Source Data_Quantifications.xlsx]

## Sheet: Fig 1b
Fig 1b - XBP1 splicing
Samples	1S	2U	3U	Percentage
HCE-NI	181.335	5479.42	2163.91	2.31748
HCE-C5	11993.2	2444.03	1075.18	77.3135
HCE-C2	9553.33	3103.05	1253.86	68.6784
HeLa-NI	2143.41	16254.2	9468.12	7.6919
HeLa-C5	14452.3	2391.4	978.991	81.0894
HeLa-C5-∆E1	2544.96	13415	6646.68	11.2576

## Sheet: Fig 2a
2a - XBP1 splicing
Samples	1S	2U	3U	Percentage
empty-DMSO	0	10761	7020.56	0
empty-Tg-5h	0	12028	10666.8	0
IRE1a-DMSO	252.678	10390.4	8444.41	1.32379
IRE1a-Tg-5h	2738.86	10097.5	10137.4	11.9217
IRE1a-AdV-C2-24h	1914.89	9742.35	5696.07	11.0347
IRE1a-AdV-C2-48h	4477.07	6044.64	5021.61	28.8038

## Sheet: Fig 2b
2b - Percentage phosphorylation
Samples	Ip	Io	Total	% Hyper
NI	4277.07	29463	33740.1	12.6765
NI + Alk	715.539	43706.4	44421.9	1.61078
AdV-C5 - 5h	3099.09	31163.9	34263	9.04501
AdV-C5 - 5h + Alk	974.782	39639.8	40614.6	2.40008
AdV-C5 - 16h	26079.2	58317.2	84396.4	30.9009
AdV-C5 - 16h + Alk	3553.84	59484.7	63038.5	5.63758
AdV-C5 - 24h	20835.9	61169.5	82005.4	25.408
AdV-C5 - 24h + Alk	11223.1	139405	150628	7.45084

## Sheet: Fig 2d
2d - BiP/IRE1a ratio
Samples	IRE1-IP/Input	BiP-IP/Input	BiP/IRE1a	Normalised-BiP/IRE1a
NI	1.30791	1.19201	0.911388	1
7h	1.4065	0.214268	0.152342	0.167153
16h	1.22493	0.284725	0.232441	0.255041
24h	1.20268	0.284221	0.236323	0.2593
2d - XBP1 splicing
Samples	1S	2U	3U	Percentage
NI		2671.52	1218.89	0
7h	300.607	7758.8	3371	2.62989
16h	2012.79	7805.53	2951.88	15.7616
24h	6402.71	15031.1	6990.99	22.5251

## Sheet: Fig 2e
2e - BiP/IRE1a ratio
Samples	IRE1-IP/Input	BiP-IP/Input	BiP/IRE1a	Normalised-BiP/IRE1a
NI	1.40509	1.38706	0.987163	1
AdV-C5	0.802898	0.0842069	0.104879	0.106243
AdV-C5-∆E1	0.633425	0.872811	1.37792	1.39584
AdV-C5-∆E3-19K	0.472958	0.0353479	0.0747381	0.07571

## Sheet: Fig 2f
2f - BiP/IRE1a ratio
Samples	IRE1a-level	BiP-level	tub-level	IRE1a/tub	Normalised IRE1a	BiP/tub	Normalised BiP
NI	16627.6	11119.8	17905.7	0.928618	1	0.621017	1
DTT-2mM	19094.7	102986	10967.4	1.74104	1.87487	9.39016	15.1206
AdV-C5-100	13206.9	10332	17808	0.741628	0.798636	0.580191	0.93426
AdV-C5-200	13524.2	9278.25	16534.9	0.81792	0.880793	0.561132	0.903569

## Sheet: Fig 3a
3a - XBP1 splicing
Samples	1S	2U	3U	Percentage
NT	574.335	12826.2	9778.56	2.47781
C5	2386.08	1494.01	1746.67	42.406
C5-dl327	889.577	7116.83	5601.9	6.53701
C5-dl309	1856.55	1208.94	1187.06	43.6573
NT	58.87	14529.8	6834.56	0.274795
C2-∆E3B	13413.2	2144.03	1248.69	79.8123

## Sheet: Fig 3b
3b - Percentage phosphorylation
Samples	Ip	Io	Total	% Hyper
NI/NT	179.678	11260.9	11440.6	1.57053
NI/NT + Alk	380.406	13088.4	13468.8	2.82435
DTT	3328.45	263.548	3592	92.6629
DTT + Alk	1601.49	3615.22	5216.71	30.6992
AdV-C5	5140.58	5214.5	10355.1	49.6431
AdV-C5 + Alk	657.61	8994.83	9652.44	6.81289
AdV-C5-∆E3-19K	1044.37	10594.5	11638.9	8.97312
AdV-C5-∆E3-19K + Alk	1530.95	15114.3	16645.2	9.19754
3b - XBP1 splicing
Samples	1S	2U	3U	Percentage
NT	1792.28	6992.51	4661.61	13.3291
DTT 30min	12014.5	2847.77	1760.55	72.2772
NI	849.749	19814.7	13123.9	2.51492
AdV-C5	9551.49	14724.6	9515.6	28.2658
AdV-C5-∆E3-19K	2330.33	17758.6	9830.12	7.78877

## Sheet: Fig 3c
3c - XBP1 splicing - left panel
Samples	1S	2U	3U	Percentage
NT	193.678	5972.78	1964.55	2.38197
WT	3267.65	3990.95	876.062	40.1694
Stop7.1K	4499.06	4518.9	1020.28	44.8192
Stop19K	1348.11	11424.3	2571.76	8.78584
Stop∆ADP	4908.7	7020.19	1465.95	36.6462
3c - XBP1 splicing - right panel
Samples	1S	2U	3U	Percentage
NT	2063.91	24880.5	19743.1	4.42069
DTT-1h	12040.1	717.477	1340.6	85.4019
E3-19K-Neon	8727.61	10317.3	10437	29.6033

## Sheet: Fig 3d
3d - XBP1 splicing
Samples	1S	2U	3U	Percentage
Empty	1023	17604.9	10279.3	3.5389
19K	6576.74	8081.1	2834.49	37.5979
LTK	6168.15	11230.7	3008.8	30.2247
LKC	6701.96	10379.5	3278.37	32.9176
LKK	7451.28	15045.7	4028.61	28.091
M87A	7932.05	15919.9	4977.02	27.5141

[truncated: 15 more sheets: Fig 3e, Fig Supplementary 1e, Fig Supplementary 2a, Fig Supplementary 2b, Fig Supplementary 2c, Fig Supplementary 2d, Fig Supplementary 2e, Fig Supplementary 3a, Fig Supplementary 3b, Fig Supplementary 3d, Fig Supplementary 3e, Fig Supplementary 3f, Fig Supplementary 3g, Fig Supplementary 3h, Fig Supplementary 3i]
